# Supplementary material for: Pretreatment of Melanoma Cells with Aqueous Ethanol Extract from Madhuca longifolia Bark Strongly Potentiates the Activity of a Low Dose of Dacarbazine
Source: Int J Mol Sci. 2024 Jun 29;25(13):7220. doi: 10.3390/ijms25137220 (PMC11241726; doi:10.3390/ijms25137220)
Supplement: Supplementary file 1 [file ijms-25-07220-s001.zip]

Archive with 1 entries (1 files):
- ijms-3050060-supplementary.pdf
